# Supplementary material for: Methyl Derivatives of Flavone as Potential Anti-Inflammatory Compounds
Source: Int J Mol Sci. 2025 Jan 16;26(2):729. doi: 10.3390/ijms26020729 (PMC11765865; doi:10.3390/ijms26020729)
Supplement: Supplementary file 1 [file ijms-26-00729-s001.zip]

Archive with 1 entries (1 files):
- ijms-3404980-supplementary.pdf
